# Supplementary material for: Selenoprotein K enhances STING oligomerization to facilitate antiviral response
Source: PLoS Pathog. 2023 Apr 6;19(4):e1011314. doi: 10.1371/journal.ppat.1011314 (PMC10112805; doi:10.1371/journal.ppat.1011314)
Supplement: S1 Data — Excel spreadsheet containing, in separate sheets, the underlying numerical data and statistical analysis for Figs 1A, 1B, 1C, 1G, 1H, 1I, 1J, 1K, 2B, 2C, 2F, 2G, 3A, 3B, 3C, 3D, 3E, 3F, 3I, 3J, 3K, 3L, 3M, 4A, 4D, 4E, 4F, 4G, 4H, 4K, 4L, 4M, 5A, 5E, 5F, 6G, 6I, 7A, 7B, 7G, 7H, S1, S2A, S2B, S2F, S2H, S2J, S3A, S3B, S3C, S4A, and S4B. (XLSX) [file ppat.1011314.s008.xlsx]

## Sheet: Figure 1A
								WT			Selenok-/-
	WT			Selenok-/-				Mean	SD	SEM	Mean	SD	SEM
mock	1	0.675676	0.162162	0.324324	0.027027	0.243243		0.6126	0.422464	0.24391	0.1982	0.153682	0.0887284
HSV-1	253.676	290.324	288.378	69.7297	62.7297	64.7568		277.5	20.6203	11.9051	65.74	3.60183	2.07952
ISD	247.513	225.757	286.973	110.432	124.324	148.297		253.4	31.0318	17.9162	127.7	19.1548	11.059
SeV	173.703	267.054	313.595	285.919	269.676	214.973		251.5	71.2393	41.13	256.9	37.1698	21.46
Mean
SD
SEM

## Sheet: Figure 1B
								WT			Selenok-/-
	WT			Selenok-/-				Mean	SD	SEM	Mean	SD	SEM
HSV-1	1053.04	1054.2	1096.6	372.09	351.997	346.517		1067.95	24.8237	14.3319	356.868	13.4645	7.77371
ISD	5196.34	5412.17	4794.82	2294.7	2330.99	2164.61		5134.44	313.296	180.882	2263.43	87.4874	50.5109
SeV	88.9428	91.2333	87.2547	94.2942	93.8415	73.9768		89.1436	1.9969	1.15291	87.3709	11.6018	6.69829

## Sheet: Figure1C
								WT			Selenok-/-
	WT			Selenok-/-				Mean	SD	SEM	Mean	SD	SEM
mock	0.025672	0.0231183	0.0244624	0.0145161	0.0130376	0.0145161		0.0244176	0.00127747	0.000737548	0.0140233	0.000853609	0.000492832
HSV-1	1.52419	1.56116	1.7125	0.913172	0.763306	1.0918		1.59928	0.0997752	0.0576052	0.92276	0.164457	0.0949493
ISD	0.871102	0.855242	0.913172	0.29664	0.137903	0.23871		0.879839	0.0299369	0.0172841	0.224418	0.0803276	0.0463772

## Sheet: Figure 1G
	WT			Selenok-/-				WT			Selenok-/-
Cxcl10								Mean	SD	SEM	Mean	SD	SEM
mock	1	1.02794	1.45347	0.111748	0.064679	0.0850796		1.16047	0.254132	0.146723	0.087169	0.0236041	0.0136278
HSV-1	1922.16	2300.35	2212.94	722.029	687.588	886.459		2145.15	197.998	114.314	765.359	106.28	61.3609
Rantes
mock	1	1.12169	1.50345	0.142962	0.149867	0.193648		1.20838	0.262682	0.151659	0.162159	0.0274881	0.0158703
HSV-1	119.869	141.033	124.326	15.4176	15.3679	18.8338		128.409	11.1573	6.44164	16.5398	1.98682	1.14709
Isg15
mock	1	1.063	1.64071	0.434015	0.596601	0.637367		1.23457	0.353136	0.203883	0.555994	0.107586	0.0621146
HSV-1	74.2521	92.1684	87.2553	28.9047	27.9305	34.3198		84.5586	9.25757	5.34486	30.385	3.44227	1.9874
Isg54
mock	1	0.994806	0.789315	0.0503781	0.045039	0.0560049		0.92804	0.120168	0.0693789	0.050474	0.00548356	0.00316593
HSV-1	69.7854	81.5221	68.6016	18.738	22.7494	15.264		73.303	7.14248	4.12371	18.9172	3.74592	2.16271

## Sheet: Figure 1H
								WT			Selenok-/-
	WT			Selenok-/-				Mean	SD	SEM	Mean	SD	SEM
mock	2.64865	2.37838	1.56757	2.10811	2.37838	2.37838		2.1982	0.562612	0.324824	2.28829	0.156041	0.0900901
HSV-1	125.081	135.892	135.892	50.7568	50.2162	46.7027		132.288	6.24162	3.6036	49.2252	2.20122	1.27088

## Sheet: Figure 1I
								WT			Selenok-/-
	WT			Selenok-/-				Mean	SD	SEM	Mean	SD	SEM
mock	1	0.956065	1.25013	3.08687	2.95242	2.49554		1.06873	0.158626	0.0915829	2.84494	0.30997	0.178961
HSV-1	14.1471	8.68152	9.0161	5.981	4.96374	3.79531		10.6149	3.06357	1.76875	4.91335	1.09371	0.631456

## Sheet: Figure 1J
								WT			Selenok-/-
	WT			Selenok-/-				Mean	SD	SEM	Mean	SD	SEM
mock	7.24324	5.08108	4.27027	0.486486	-0.0540541	1.02703		5.53153	1.53682	0.887284	0.486486	0.540541	0.312081
HSV-1	60.2162	51.027	61.2973	8.59459	20.2162	13.7297		57.5135	5.64341	3.25822	14.1802	5.82389	3.36242

## Sheet: Figure 1K
								WT			Selenok-/-
	WT			Selenok-/-				Mean	SD	SEM	Mean	SD	SEM
mock	1	0.788775	0.567205	0.467726	0.393614	0.556786		0.785327	0.216418	0.124949	0.472709	0.0817004	0.0471697
HSV-1	7.17724	6.18501	7.53277	3.52222	2.833	3.72164		6.96501	0.698497	0.403277	3.35895	0.466275	0.269204

## Sheet: Figure 2B
								WT			Selenok-/-
	WT			Selenok-/-				Mean	SD	SEM	Mean	SD	SEM
mock	8.75676	9.43243	11.1622	6.86487	6.97297	5.7027		9.78378	1.2406	0.716259	6.51351	0.70426	0.406605
HSV-1	161.595	246.946	227.811	123.676	62.4054	91.7568		212.117	44.7876	25.8582	92.6126	30.6441	17.6924
ISD	291.216	289.027	299.081	191.405	184.135	193.324		293.108	5.28729	3.05262	189.622	4.84734	2.79861
SeV	149.324	115.189	106.541	113.865	114	159.514		123.685	22.6217	13.0607	129.126	26.3163	15.1937

## Sheet: Figure 2C
								WT			Selenok-/-
	WT			Selenok-/-				Mean	SD	SEM	Mean	SD	SEM
HSV-1	3161.73	3316.17	2856.24	1528.75	1199.34	1350.74		3111.38	234.064	135.137	1359.61	164.883	95.1955
ISD	104.772	75.7398	81.595	59.6192	59.1625	51.7567		87.369	15.3533	8.86424	56.8461	4.41346	2.54811
SeV	80.0029	74.3254	65.5319	64.5676	67.7127	64.9776		73.2867	7.29119	4.20957	65.7526	1.70979	0.987146

[truncated: 42 more sheets: Figure 2F, Figure 2G, Figure 3A, Figure 3B, Figure 3C, Figure 3D, Figure 3E, Figure 3F, Figure 3I, Figure 3J, Figure 3K, Figure 3L, Figure 3M, Figure 4A, Figure 4D, Figure 4E, Figure 4F, Figure 4G, Figure 4H, Figure 4K …]
